# Supplementary material for: Possible Dissemination of Escherichia coli Sequence Type 410 Closely Related to B4/H24RxC in Ghana
Source: Front Microbiol. 2021 Dec 1;12:770130. doi: 10.3389/fmicb.2021.770130 (PMC8672054; doi:10.3389/fmicb.2021.770130)
Supplement: Supplementary file 3 [file Data_Sheet_1.xlsx]

## Sheet: ST410Suppldata
Supplementary data 1. Genetic characteristics of E. coli ST410 isolates
	Sample ID	Accession numbers	Source Type	Collection Year	Isolation site	Country	ST	Lineage	Aminoglycosides	ESBLs	Carbapenemases	Beta lactamases	AmpC	Macrolide	Phenicol	Quinolone	Sulphonamide	Tetracycline	Trimethoprim	Quinolone mutation(ParC)	Quinolone mutations (ParE)	Quinolone mutations (GyrA)	fim type	plasmid replicon type	IncF pMLST subtypes
This study	Ec265	SRR12341345	Human	2016	Tamale Teaching Hospital	Ghana	ST410	Closely related strains to B4/H24RxC	aac(6')-Ib-cr,aph(6)-Id,aadA5,aac(3)-IIa	blaCTX-M-15		blaOXA-1		mph(A)		aac(6')-Ib-cr	sul1,sul2	tet(B)	dfrA17	S80I	S458A	S83L, D87N	fimH24	Col156-like, IncFIA-like, IncFIB(AP001918)-like	F22:A4:B1
This study	Ec1178	SRR12341344	Human	2015	Tamale Teaching Hospital	Ghana	ST410	Closely related strains to B4/H24RxC	aadA5,aac(6')-Ib-cr,aac(3)-IIa,aph(6)-Id	blaCTX-M-15		blaOXA-1		mph(A)		aac(6')-Ib-cr	sul1	tet(B)	dfrA17	S80I	S458A	S83L, D87N	fimH24	Col156-like, IncFIA-like, IncFIB(AP001918)-like	F31:A4:B1
This study	Ec1509	SRR12341353	Human	2015	Tamale Teaching Hospital	Ghana	ST410	B3/H24Rx	aph(6)-Id,aac(6')-Ib-cr,aph(3'')-Ib,aadA5	blaCTX-M-15		blaOXA-1		mph(A)		aac(6')-Ib-cr	sul1,sul2	tet(A)	dfrA17	S80I	S458A	S83L, D87N	fimH24	Col156-like, IncFIA-like, IncFIB(AP001918)-like	F36:A4:B1
This study	Ec3178	SRR12341352	Human	2015	Tamale Teaching Hospital	Ghana	ST410	Closely related strains to B4/H24RxC	aadA5,aph(6)-Id,aac(6')-Ib-cr,aac(3)-IIa	blaCTX-M-15		blaOXA-1		mph(A)		aac(6')-Ib-cr	sul1,sul2		dfrA17	S80I	S458A	S83L, D87N	fimH24	IncFIA-like, IncFIB(AP001918)-like, IncX4-like	F31:A4:B1
This study	Ec52	SRR12341351	Human	2016	Effia Nkwanta Regional Hospital	Ghana	ST410	Closely related strains to B4/H24RxC	aac(6')-Ib-cr,aac(3)-IIa,aadA5	blaCTX-M-15		blaOXA-1		mph(A)		aac(6')-Ib-cr	sul1	tet(B)	dfrA17	S80I	S458A	S83L, D87N	fimH24	Col156-like, IncFIA-like, IncFIB(AP001918)-like	F22:A4:B1
This study	Ec54	SRR12341350	Human	2016	Effia Nkwanta Regional Hospital	Ghana	ST410	Closely related strains to B4/H24RxC	aadA5,aac(6')-Ib-cr,aac(3)-IIa	blaCTX-M-15		blaOXA-1		mph(A)		aac(6')-Ib-cr	sul1	tet(B)	dfrA17	S80I	S458A	S83L, D87N	fimH24	Col156-like, IncFIA-like, IncFIB(AP001918)-like	F31:A4:B1
This study	Ec177	SRR12341349	Human	2016	Tamale Teaching Hospital	Ghana	ST410	Closely related strains to B4/H24RxC	aac(6')-Ib-cr,aadA5,aac(3)-IIa,aph(6)-Id	blaCTX-M-15		blaOXA-1		mph(A)		aac(6')-Ib-cr	sul1,sul2	tet(B)	dfrA17	S80I	S458A	S83L, D87N	fimH24	Col156-like, IncFIA-like, IncFIB(AP001918)-like	F31:A4:B1
This study	Ec908	SRR12341348	Human	2016	Tamale Teaching Hospital	Ghana	ST410	B3/H24Rx	aac(3)-IIa,aac(6')-Ib-cr,aadA5	blaCTX-M-15		blaOXA-1				aac(6')-Ib-cr	sul1	tet(B)	dfrA17	S80I	S458A	S83L, D87N	fimH24	IncFIA-like, IncFIB(AP001918)-like	F105:A4:B1
This study	Ec2245	SRR12341347	Human	2015	Tamale Teaching Hospital	Ghana	ST410	B3/H24Rx	aac(6')-Ib-cr,aadA5	blaCTX-M-15		blaOXA-1		mph(A)		aac(6')-Ib-cr	sul1	tet(A)	dfrA17	S80I	S458A	S83L, D87N	fimH24	Col440I-like, IncFIA-like, IncFIB(AP001918)-like	F105:A4:B1
This study	Ec4684	SRR12341346	Human	2015	Tamale Teaching Hospital	Ghana	ST410	Closely related strains to B4/H24RxC	aac(6')-Ib-cr,aac(3)-IIa,aadA5	blaCTX-M-15		blaOXA-1		mph(A)		aac(6')-Ib-cr	sul1,sul2	tet(B)	dfrA17	S80I	S458A	S83L, D87N	fimH24	Col156-like, IncFIA-like, IncFIB(AP001918)-like	F36:A4:B1
This study	Ec2155	SRR12341343	Human	2015	Tamale Teaching Hospital	Ghana	ST410	B3/H24Rx	aac(6')-Ib-cr,aadA5,aph(3'')-Ib,aph(6)-Id	blaCTX-M-15		blaOXA-1		mph(A)		aac(6')-Ib-cr	sul1,sul2	tet(A)	dfrA17	S80I	S458A	S83L, D87N	fimH24	Col156-like, IncFIA-like, IncFIB(AP001918)-like, IncFII-like	F36:A4:B1
This study	Ec2156	SRR12341342	Human	2015	Tamale Teaching Hospital	Ghana	ST410	B3/H24Rx	aph(3'')-Ib,aph(6)-Id,aac(6')-Ib-cr,aadA5	blaCTX-M-15		blaOXA-1		mph(A)		aac(6')-Ib-cr	sul1,sul2	tet(A)	dfrA17	S80I	S458A	S83L, D87N	fimH24	Col156-like, IncFIA-like, IncFIB(AP001918)-like, IncFII-like	F31:A4:B1
This study	Ec56	SRR12341361	Human	2016	Effia Nkwanta Regional Hospital	Ghana	ST410	Closely related strains to B4/H24RxC	aac(3)-IIa,aadA5,aac(6')-Ib-cr	blaCTX-M-15		blaOXA-1		mph(A)		aac(6')-Ib-cr	sul1	tet(B)	dfrA17	S80I	S458A	S83L, D87N	fimH24	IncFIA-like, IncFIB(AP001918)-like	F105:A4:B1
This study	Ec40	SRR12341360	Human	2016	Effia Nkwanta Regional Hospital	Ghana	ST410	Closely related strains to B4/H24RxC	aac(3)-IIa,aac(6')-Ib-cr,aadA5	blaCTX-M-15		blaOXA-1		mph(A)		aac(6')-Ib-cr	sul1	tet(B)	dfrA17	S80I	S458A	S83L, D87N	fimH24	IncFIA-like, IncFIB(AP001918)-like	F105:A4:B1
This study	Ec117	SRR12341359	Human	2016	Effia Nkwanta Regional Hospital	Ghana	ST410	Closely related strains to B4/H24RxC	aac(3)-IIa,aac(6')-Ib-cr,aadA5	blaCTX-M-15		blaOXA-1		mph(A)		aac(6')-Ib-cr	sul1	tet(B)	dfrA17	S80I	S458A	S83L, D87N	fimH24	IncFIA-like, IncFIB(AP001918)-like	F36:A4:B1
This study	Ec1079	CP081306-CP081310	Human	2015	Tamale Teaching Hospital	Ghana	ST410	B4/H24RxC	aadA5,aac(6')-Ib-cr,aph(6)-Id,aph(3'')-Ib	blaCTX-M-15	blaOXA-181	blaOXA-1,blaTEM-1B		mph(A)		aac(6')-Ib-cr,qnrS1	sul1,sul2	tet(B)	dfrA17	S80I	S458A	S83L, D87N	fimH24	Col(BS512), ColKP3, IncFIA-like, IncFIB(AP001918)-like, IncFII(pAMA1167-NDM-5), IncQ1, IncX3	F1:A1:B49
This study	Ec3055	SRR12341357	Human	2015	Tamale Teaching Hospital	Ghana	ST410	B4/H24RxC	aph(3'')-Ib,aadA5,aph(6)-Id,aac(6')-Ib-cr	blaCTX-M-15		blaOXA-1,blaTEM-1B	blaCMY-2	mph(A)		aac(6')-Ib-cr	sul1,sul2	tet(B)	dfrA17	S80I	S458A	S83L,D87N	fimH24	Col(BS512), IncFIA-like, IncFIB(AP001918)-like, IncFII(pAMA1167-NDM-5), IncQ1, p0111-like	F1:A1:B49
This study	Ec2189	SRR12341356	Human	2015	Tamale Teaching Hospital	Ghana	ST410	B3/H24Rx	aadA5,aadA2,aph(3'')-Ib,aph(6)-Id,armA	blaCTX-M-15	blaNDM-1	blaOXA-1,blaOXA-9		mph(E),mph(A)			sul1,sul2	tet(B)	dfrA12,dfrA17	S80I	S458A	S83L, D87N	fimH24	Col(MG828)-like, IncC, IncFIA-like, IncFIB(AP001918)-like, IncFII(pAMA1167-NDM-5), IncHI1A-like, IncHI1B(R27), IncI(Gamma), IncQ1	F1:A1:B49
This study	Ec653	SRR12341355	Human	2016	Tamale Teaching Hospital	Ghana	ST410	B4/H24RxC	aac(6')-Ib-cr,aph(3'')-Ib,aph(6)-Id,aadA5	blaCTX-M-15		blaOXA-1,blaTEM-1B	blaCMY-2	mph(A)		aac(6')-Ib-cr	sul1,sul2	tet(B)	dfrA17	S80I	S458A	S83L, D87N	fimH24	Col(BS512), IncFIA-like, IncFIB(AP001918)-like, IncFII(pAMA1167-NDM-5), IncQ1	F1:A1:B49
This study	Ec007	SRR12341354	Human	2016	Effia Nkwanta Regional Hospital	Ghana	ST410	Closely related strains to B4/H24RxC	aac(3)-IIa,aph(3'')-Ib,aph(6)-Id,aph(3')-Ia,aac(6')-Ib-cr	blaCTX-M-15		blaOXA-1,blaTEM-30		mph(A)		aac(6')-Ib-cr	sul2	tet(B)	dfrA14	S80I	S458A	S83L, D87N	fimH24	IncFIA-like, IncFIB(AP001918)-like, IncQ1	F-:A1:B1
This study	Ec45 stored as (EC45) in NCBI database with Biosample ID SAMN15486686	CP059125-CP059129	Human	2016	Effia Nkwanta Regional Hospital	Ghana	ST410	Closely related strains to B4/H24RxC	aac(3)-IIa,aac(6')-Ib-cr,aph(6)-Id	blaCTX-M-15		blaOXA-1		mph(A)		aac(6')-Ib-cr	sul2	tet(B)		S80I	S458A	S83L, D87N	fimH24	IncFIA-like, IncFIB(AP001918)-like, IncFII-like, IncX4	F36:A4:B1
		SRR6942789	Blood	2016		China	ST410	B3/H24Rx	aac(6')-Ib-cr		blaNDM-5	blaOXA-1				aac(6')-Ib-cr		tet(A)		S80I	S458A	S83L, D87N	fimH24	ColpVC-like, IncFIA-like, IncFIB-like(AP001918), IncX3
		SRR7026287	Blood			China	ST410	B4/H24RxC	aac(6')-Ib-cr,aadA5		blaNDM-5	blaOXA-1,blaTEM-1B	blaCMY-2			aac(6')-Ib-cr	sul1	tet(B)	dfrA17	S80I	S458A	S83L, D87N.	fimH24	Col(BS512), IncFIA-like, IncFIB(AP001918)-like, IncFII(pAMA1167-NDM-5), IncFII(pRSB107), IncX3
		SRR7026311	Blood	2016		China	ST410	B4/H24RxC	aadA5,aph(3'')-Ib,aph(6)-Id,aac(6')-Ib-cr		blaNDM-5	blaOXA-1,blaTEM-1B	blaCMY-2	mph(A)		aac(6')-Ib-cr	sul1,sul2	tet(B)	dfrA17	S80I	S458A	S83L, D87N	fimH24	IncFIA-like, IncFIB(AP001918)lke, IncFII(pAMA1167-NDM-5), IncQ1, IncX3
		SRR6942781	Blood	2016		China	ST410	B3/H24Rx	aadA5	blaCTX-M-3	blaNDM-5		blaCMY-42	mph(A)			sul1		dfrA17	S80I	S458A	S83L, D87N	fimH24	Col(BS512), ColpVC-like, IncFII, IncI(Gamma), IncX3, IncY
		SRR5312143				United States	ST410	B4/H24RxC	aph(6)-Id,aadA5,aac(6')-Ib-cr,aph(3'')-Ib	blaCTX-M-15	blaOXA-181	blaOXA-1,blaTEM-1B	blaCMY-2	mph(A)		qnrS1,aac(6')-Ib-cr	sul1,sul2	tet(B)	dfrA17	S80I	S458A	S83L, D87N	fimH24	Col(BS512), Col156-like, ColKP3, IncFIA-like, IncFIB(AP001918)-like, IncFII(pAMA1167-NDM-5), IncFII(pRSB107), IncQ1, IncX3
		ERR766384					ST410	B4/H24RxC	aph(6)-Id,aadA5,aac(6')-Ib-cr,aph(3'')-Ib	blaCTX-M-15	blaOXA-181	blaOXA-1,blaTEM-1B	blaCMY-2	mph(A)		aac(6')-Ib-cr, qnrS1	sul1,sul2	tet(B)	dfrA17	S80I	S458A	S83L, D87N	fimH24	Col(BS512), ColKP3, IncFIA-like, IncFIB(AP001918)-like, IncFII(pAMA1167-NDM-5), IncFII(pRSB107), IncQ1, IncX3
		ERR926416				Blantyre	ST410	B3/H24Rx	aadA2,aph(6)-Id,aac(3)-IIa,aph(3'')-Ib	blaCTX-M-65		blaTEM-1B		mph(A)			sul1	tet(A),tet(B)	dfrA12,dfrA14	S80I	S458A	S83L, D87N	fimH24	IncFIA-like, IncFIB(AP001918)-like, IncFIB(pNDM-Mar)-like, IncFII(K)-like, IncHI1B(pNDM-MAR)-like, IncQ1, IncR-like
		SRR6442662	Sewage	2017		China	ST410	B4/H24RxC	aadA22,aph(6)-Id,aac(6')-Ib-cr,aac(3)-IV		blaNDM-5	blaCTX-M-65,blaTEM-1B	blaCMY-2	mph(A)		aac(6')-Ib-cr	sul1,sul2		dfrA14,dfrA27	S80I	S458A	S83L, D87N	fimH24	Col(BS512)-like, IncFIB(AP001918)-like, IncFII-like, IncHI2, IncHI2A-like, IncN-like, IncP1, IncX3, IncY-like
		SRR7026310	Sewage	2018		China	ST410	B3/H24Rx					blaCMY-42			qnrS1			dfrA14	S80I	S458A	S83L, D87N	fimH24	Col(BS512), IncFIA-like, IncFIB(AP001918)-like, IncI(Gamma), IncN-like
		SRR7026299	Sewage	2018		China	ST410	B3/H24Rx					blaCMY-42	mph(A)				tet(A)		S80I	S458A	S83L, D87N	fimH24	Col(BS512), IncFIA-like, IncFIB(AP001918)-like, IncI(Gamma)-like, IncI1-I(Alpha)-like, IncY-like
		SRR7026302	Sewage	2018		China	ST410	B3/H24Rx			blaNDM-5		blaCMY-42			qnrS1			dfrA14	S80I	S458A	S83L ,D87N	fimH24	Col(BS512), IncFIA-like, IncFIB(AP001918)-like, IncI(Gamma), IncN-like, IncX3
		SRR7026305	Sewage	2018		China	ST410	B3/H24Rx					blaCMY-42			qnrS1			dfrA14	S80I	S458A	S83L, D87N	fimH24	Col(BS512), IncFIA-like, IncFIB(AP001918)like, IncI(Gamma)-like, IncN-like
		SRR7188516	Sewage	2018		China	ST410	B3/H24Rx					blaCMY-42			qnrS1			dfrA14	S80I	S458A	S83L, D87N	fimH24	Col(BS512), IncFIA-like, IncFIB(AP001918)-like, IncI(Gamma), IncN-like
		SRR7026312	Sewage	2018		China	ST410	B3/H24Rx					blaCMY-42			qnrS1			dfrA14	S80I	S458A	S83L, D87N	fimH24	Col(BS512), IncFIA-like, IncFIB(AP001918)-like, IncI(Gamma), IncN-like
		ERR2138622					ST410	Closely related strains to B4/H24RxC												S80I	S458A	S83L, D87N	fimH24	IncFIA-like, IncFIB(AP001918)-like
		ERR1359224				Germany	ST410	Sister clade of B4/H24RxC	aadA1,aph(3')-Ia,aph(6)-Id	blaCTX-M-15		blaTEM-1B					sul2,sul3		dfrA1 like	S80I	S458A	S83L, D87N	fimH24	IncFIB(AP001918)-like, IncFII(pCoo)-like
		SRR3987983	Faeces	1980		United States	ST410	B1/H24	aph(6)-Id									tet(B)		S80I	S458A	S83L, D87N	fimH24	IncI1-I(Alpha), IncX1-like
		SRR3290089	Urine	2015		United States	ST410	Closely related strains to B4/H24RxC	aac(6')-Ib-cr,aph(3'')-Ib,aph(3')-Ia,aac(3)-Iia,aph(6)-Id	blaCTX-M-15		blaOXA-1,blaTEM-1B		mph(A)		aac(6')-Ib-cr	sul2	tet(B)	dfrA14	S80I	S458A	S83L, D87N	fimH24	IncFIA-like, IncFIB(AP001918)-like, IncQ1
		ERR712485		2013		Germany	ST410	B3/H24Rx	aadA1,ant(2'')-Ia,aadA5	blaCTX-M-15				mph(A)			sul1,sul2	tet(A)	dfrA17,dfrA36	S80I	S458A	S83L,D87N	fimH24	IncFIA-like, IncFIB(AP001918)-like, IncFII-like
		ERR119390	Faeces	1998		Mexico	ST410	B1/H24	aph(6)-Id,aph(3'')-Ib			blaTEM-1B					sul2	tet(B)	dfrA8				fimH24	IncFIA(HI1)-like, IncFIB(AP001918)-like, IncFII(29)-like, IncFII(pHN7A8)-like, IncR-like
		ERR712511		2013		Germany	ST410	B3/H24Rx	aac(6')-Ib-cr			blaOXA-1		mph(A)		aac(6')-Ib-cr		tet(A)		S80I	S458A	S83L, D87N	fimH24	Col(BS512), IncFIA-like, IncFIB(AP001918)-like, IncFII-like, IncN
		ERR712775		2014		Germany	ST410	Sister clade of B4/H24RxC		blaCTX-M-15										S80I	S458A	S83L, D87N	fimH24	IncFIB(AP001918)-like, IncFII(pSE11)-like, IncI1-I(Alpha)
		ERR1195674		2015		Germany	ST410	Sister clade of B4/H24RxC	aph(3'')-Ib,aph(6)-Id,aadA2	blaCTX-M-15				mph(A)			sul1,sul2	tet(A)	dfrA12	S80I	S458A	S83L, D87N	fimH24	IncB/O/K/Z, IncFIB(AP001918)-like, IncFII(pCoo)-like
		SRR2724128	Rectal swab	2014		Norway	ST410	B2/H24R	aac(6')-Il,aph(6)-Id,aph(3'')-Ib	blaCTX-M-15	blaVIM-4	blaCMY-4					sul1,sul2	tet(A)		S80I	S458A	S83L, D87N	fimH24	IncC, IncFII-like, IncI1-I(Alpha)-like, IncL-like, IncX1-like, IncX4-like
		SRR1186782	Stool	2009		Tanzania	ST410	B1/H24	aph(3'')-Ib,aph(6)-Id			blaTEM-1B					sul2		dfrA8				fimH24	IncFII(pCoo)-like
		ERR296639				Laos	ST410	B3/H24Rx		blaCTX-M-14						qnrS1		tet(A)		S80I	S458A	S83L, D87N	fimH24	IncFIA(HI1), IncFIB(AP001918)-like, IncFIC(FII)-like, IncHI1A-like, IncHI1B(R27), IncY-like
		ERR296643				Laos	ST410	B3/H24Rx	aadA5,aac(6')-Ib-cr	blaCTX-M-15		blaOXA-1		mph(A)		aac(6')-Ib-cr	sul1	tet(A)	dfrA17	S80I	S458A	S83L, D87N	fimH24	Col156-like, IncFIA-like, IncFIB(AP001918)-like, IncFII-like
		ERR1946887				Philippines	ST410	B4/H24RxC	aph(3'')-Ib,aadA5,aph(3')-Ia,aph(6)-Id,aph(3')-VI,aac(6')-Ib-cr	blaCTX-M-15	blaNDM-1	blaOXA-1,blaTEM-1B,blaOXA-10	blaCMY-2	mph(A)		aac(6')-Ib-cr,qnrS1	sul1,sul2	tet(B)	dfrA14,dfrA17	S80I	S458A	S83L, D87N	fimH24	Col(BS512), IncC,IncFIA-like, IncFIB(AP001918)-like, IncFII(pAMA1167-NDM-5), IncFII(pRSB107), IncQ1
		ERR1946900				Philippines	ST410	B4/H24RxC	aph(6)-Id,aadA2,aadA5,rmtB,aph(3'')-Ib,aac(6')-Ib-cr	blaCTX-M-15	blaNDM-4	blaOXA-1,blaTEM-1B	blaCMY-2	mph(A)		aac(6')-Ib-cr	sul1,sul2		dfrA17,dfrA12	S80I	S458A	S83L, D87N	fimH24	Col(BS512), IncFIA-like, IncFIB(AP001918)-like, IncFII, IncFII(pAMA1167-NDM-5), IncFII(pRSB107), IncQ1, IncY-like
		ERR1946910				Philippines	ST410	B4/H24RxC	aph(6)-Id,aph(3'')-Ib,aac(6')-Ib-cr,aph(3')-VI,aadA5,aph(3')-Ia	blaCTX-M-15	blaNDM-1	blaOXA-1,blaTEM-1B,blaOXA-10	blaCMY-2	mph(A)		qnrS1,aac(6')-Ib-cr	sul1, sul2	tet(B)	dfrA14,dfrA17	S80I	S458A	S83L, D87N	fimH24	Col(BS512), IncC,IncFIA-like, IncFIB(AP001918)-like, IncFII(pAMA1167-NDM-5), IncFII(pRSB107), IncQ1
		ERR1946913				Philippines	ST410	B4/H24RxC	aph(3')-Ia,aac(6')-Ib-cr,aph(6)-Id,aph(3'')-Ib,aph(3')-VI,aadA5	blaCTX-M-15	blaNDM-1	blaOXA-1,blaTEM-1B,blaOXA-10	blaCMY-2			qnrS1,aac(6')-Ib-cr	sul2,sul1	tet(B)	dfrA17,dfrA14	S80I	S458A	S83L, D87N	fimH24	Col(BS512), IncC, IncFIA-like, IncFIB(AP001918)-like, IncFII(pAMA1167-NDM-5), IncFII(pRSB107), IncQ1
		ERR1946914				Philippines	ST410	B4/H24RxC	aph(3')-Ia,aac(6')-Ib-cr,aadA5,aph(3'')-Ib,aph(6)-Id,aph(3')-VI	blaCTX-M-15	blaNDM-1	blaOXA-1,blaTEM-1B,blaOXA-10	blaCMY-2			aac(6')-Ib-cr,qnrS1	sul1, sul2	tet(B)	dfrA14,dfrA17	S80I	S458A	S83L, D87N	fimH24	Col(BS512), IncC,IncFIA-like, IncFIB(AP001918)-like, IncFII(pAMA1167-NDM-5), IncFII(pRSB107), IncQ1
		ERR1946915				Philippines	ST410	B4/H24RxC	aadA5				blaCMY-2	mph(A)			sul1	tet(B)	dfrA17	S80I	S458A	S83L, D87N	fimH24	Col(BS512), IncFIA-like, IncFIB(AP001918)-like, IncFII(pAMA1167-NDM-5), IncFII(pRSB107), IncX4
		ERR1946916				Philippines	ST410	B4/H24RxC	aadA5,aph(3')-Ia,aac(6')-Ib-cr	blaCTX-M-15	blaNDM-1	blaOXA-1,blaTEM-1B,blaOXA-10	blaCMY-2			aac(6')-Ib-cr	sul2,sul1	tet(B)	dfrA14,dfrA17	S80I	S458A	S83L, D87N	fimH24	Col(BS512), IncC, IncFIA-like, IncFIB(AP001918)-like, IncFII(pAMA1167-NDM-5), IncFII(pRSB107), IncX4
		ERR1946920				Philippines	ST410	B4/H24RxC	aadA5,aph(3')-VI,aac(6')-Ib-cr,aph(3')-Ia	blaCTX-M-15	blaNDM-1,blaOXA-181	blaOXA-1,blaTEM-1B,blaOXA-10	blaCMY-2			qnrS1,aac(6')-Ib-cr	sul2,sul1	tet(B)	dfrA17,dfrA14	S80I	S458A	S83L, D87N	fimH24	ColKP3, IncC, IncFIA-like, IncFIB(AP001918)-like, IncFII(pAMA1167-NDM-5), IncFII(pRSB107), IncX3
		ERR1946921				Philippines	ST410	B4/H24RxC	aph(3')-Ia,aadA5,aph(3')-VI,aac(6')-Ib-cr	blaCTX-M-15	blaNDM-1,blaOXA-181	blaOXA-1,blaTEM-1B,blaOXA-10	blaCMY-2			qnrS1,aac(6')-Ib-cr	sul1,sul2	tet(B)	dfrA14,dfrA17	S80I	S458A	S83L, D87N	fimH24	Col(BS512), ColKP3, IncC, IncFIA-like, IncFIB(AP001918)-like, IncFII, IncFII(pAMA1167-NDM-5), IncFII(pRSB107), IncX3
		ERR1946922				Philippines	ST410	B4/H24RxC	aadA5,aph(3')-Ia,aac(6')-Ib-cr,aph(3')-VI	blaCTX-M-15	blaNDM-1,blaOXA-181	blaOXA-1,blaTEM-1B,blaOXA-10	blaCMY-2			qnrS1,aac(6')-Ib-cr	sul2,sul1	tet(B)	dfrA14,dfrA17	S80I	S458A	S83L, D87N	fimH24	Col(BS512), ColKP3, IncC, IncFIA-like, IncFIB(AP001918)-like, IncFII(pAMA1167-NDM-5), IncFII(pRSB107), IncX3
		ERR1946929				Philippines	ST410	B4/H24RxC	aph(3')-Ia,aadA5,aph(3')-VI,aac(6')-Ib-cr	blaCTX-M-15	blaNDM-1,blaOXA-181	blaOXA-1,blaTEM-1B,blaOXA-10	blaCMY-2			aac(6')-Ib-cr,qnrS1	sul1,sul2	tet(B)	dfrA17,dfrA14	S80I	S458A	S83L, D87N	fimH24	Col(BS512), ColKP3, IncC, IncFIA-like, IncFIB(AP001918)-like, IncFII(pAMA1167-NDM-5), IncFII(pRSB107), IncQ1, IncX3
		ERR1946930				Philippines	ST410	B4/H24RxC	aph(3')-VI,aph(3')-Ia,aac(6')-Ib-cr,aadA5	blaCTX-M-15	blaNDM-1,blaOXA-181	blaOXA-1,blaTEM-1B,blaOXA-10	blaCMY-2			qnrS1,aac(6')-Ib-cr	sul1,sul2	tet(B)	dfrA17,dfrA14				fimH24	Col(BS512), ColKP3, IncC, IncFIA-like, IncFIB(AP001918)-like, IncFII(pAMA1167-NDM-5), IncFII(pRSB107), IncQ1, IncX3
		SRR5942764	Rectal swab	2016		Thailand	ST410	B4/H24RxC			blaOXA-232		blaCMY-2							S80I	S458A	S83L, D87N	fimH24	Col(BS512), ColKP3, ColpVC-like, IncFIA-like
		ERR1891337	Blood			Africa	ST410	closely related strains to B4/H24RxC	aac(6')-Ib-cr,aph(3')-Ia,aac(3)-IIa,aph(6)-Id,aph(3'')-Ib	blaCTX-M-15		blaOXA-1,blaTEM-1B		mph(A)		aac(6')-Ib-cr	sul2	tet(B)	dfrA14	S80I	S458A	S83L, D87N	fimH24	IncFIA-like, IncFIB(AP001918)-like, IncQ1
		ERR1217055				Norway	ST410	B4/H24RxC	aph(3'')-Ib,aac(6')-Ib-cr,aph(6)-Id,aadA5	blaCTX-M-15	blaOXA-181	blaOXA-1	blaCMY-2	mph(A)		qnrS1,aac(6')-Ib-cr	sul1,sul2	tet(B)	dfrA17	S80I	S458A	S83L, D87N	fimH24	Col(BS512), ColKP3, IncFIA-like, IncFIB(AP001918)-like, IncFII(pAMA1167-NDM-5), IncFII(pRSB107), IncQ1, IncX3
		ERR1415483				Romania	ST410	sister clade of B4/H24RxC	aph(6)-Id,aadA2	blaCTX-M-15		blaTEM-1B		mph(A)			sul1,sul2	tet(A)	dfrA12	S80I	S458A	S83L, D87N	fimH24	IncFIB(AP001918)-like, IncFII(pCoo)-like
		ERR1541417				Turkey	ST410	B4/H24RxC	aadA5,aph(3'')-Ib,aph(6)-Id	blaCTX-M-15	blaOXA-181	blaTEM-1B	blaCMY-2	mph(A)		qnrS1	sul1,sul2	tet(B)	dfrA17	S80I	S458A	S83L, D87N	fimH24	Col(BS512), ColKP3, IncFIA-like, IncFIB(AP001918)-like, IncFII(pAMA1167-NDM-5), IncFII(pRSB107), IncL, IncQ1, IncX3, IncY-like
		ERR1415560				United Kingdom	ST410	B4/H24RxC	aadA5		blaOXA-181	blaTEM-1B	blaCMY-2						dfrA17	S80I	S458A	S83L, D87N	fimH24	Col(BS512), ColKP3, ColpVC-like, IncFIA-like, IncFIB(AP001918)-like, IncFII(pAMA1167-NDM-5), IncFII(pRSB107), IncX3
		SRR1508875	Blood	2011		Nepal	ST410	B3/H24Rx	aadA2,aph(3')-Ia,aadA1			blaOXA-9	blaCMY-2	mph(A)			sul1		dfrA12	S80I	S458A	S83L, D87N	fimH24	Col(BS512), IncFIA-like, IncFIB(AP001918)-like, IncFII(pCoo)-like, IncFII(pCoo)-like, IncI(Gamma), IncY-like
		ERR1971544	Bloodstream infections	2014-2015		Denmark	ST410	B4/H24RxC			blaOXA-181		blaCMY-2			qnrS1				S80I	S458A	S83L, D87N	fimH24	Col(BS512), ColKP3, IncX3
		SRR3051062				United Kingdom	ST410	B4/H24RxC	aadA5,aph(6)-Id,aac(6')-Ib-cr,aph(3'')-Ib	blaCTX-M-15	blaOXA-181	blaOXA-1,blaTEM-1B	blaCMY-2	mph(A)		qnrS1,aac(6')-Ib-cr	sul1,sul2	tet(B)	dfrA17	S80I	S458A	S83L, D87N	fimH24	Col(BS512), ColKP3, IncFIA-like, IncFIB(AP001918)-like, IncFII(pAMA1167-NDM-5), IncFII(pRSB107), IncQ1, IncX3
		SRR3051068				United Kingdom	ST410	B4/H24RxC	aac(6')-Ib-cr,aph(6)-Id,aadA5,aph(3'')-Ib	blaCTX-M-15	blaOXA-181	blaOXA-1,blaTEM-1B	blaCMY-2	mph(A)		aac(6')-Ib-cr,qnrS1	sul1,sul2	tet(B)	dfrA17	S80I	S458A	S83L, D87N	fimH24	Col(BS512), ColKP3, IncFIA-like, IncFIB(AP001918)-like, IncFII(pAMA1167-NDM-5), IncFII(pRSB107), IncQ1, IncX3
		ERR1971583	Bloodstream infections	2014-2015		Denmark	ST410	B4/H24RxC	aadA5		blaOXA-181		blaCMY-2			qnrS1	sul1	tet(B)	dfrA17	S80I	S458A	S83L, D87N	fimH24	Col(BS512), ColKP3, IncFIA-like, IncFIB(AP001918)-like, IncFII(pAMA1167-NDM-5), IncFII(pRSB107), IncX3
		ERR1971612	Bloodstream infections	2014-2015		Denmark	ST410	B4/H24RxC			blaOXA-181	blaTEM-1B	blaCMY-2	mph(A)		qnrS1		tet(B)		S80I	S458A	S83L, D87N	fimH24	Col(BS512), ColKP3, IncFIA-like, IncFIB(AP001918)-like, IncFII(pAMA1167-NDM-5), IncFII(pRSB107), IncX3
		ERR1981602		2016		Ireland	ST410	B3/H24Rx			blaOXA-48, blaDHA-1			mph(A)		qnrB4	sul1		dfrA17	S80I	S458A	S83L, D87N	fimH24	IncFIA-like, IncFIB(AP001918)-like
		SRR5936493	Blood	2014		Australia	ST410	B1/H24				blaTEM-1B	blaCMY-2										fimH24	IncFIB(H89-PhagePlasmid)-like, IncI1-I(Alpha)-like, IncI2(Delta)-like
		SRR5936509	Blood	2015		Singapore	ST410	B2/H24R	aph(6)-Id	blaCTX-M-55		blaTEM-1B					sul2		dfrA14	S80I	S458A	S83L, D87N	fimH24	IncFIB(AP001918)-like, IncFIC(FII)-like
		SRR5936532	Blood	2015		Singapore	ST410	B3/H24Rx		blaCTX-M-55		blaTEM-1B			OqxB,OqxA	oqxA,OqxB			dfrA14,OqxB,OqxA	S80I	S458A	S83L, D87N	fimH24	IncFIB(AP001918)-like, IncFIC(FII)-like, IncI1-I(Alpha), IncN, IncX1-like, IncY
		SRR3987591	Faeces	1991		Saudi Arabia	ST410	B1/H24															fimH24
		SRR4262712	Blood	1985		United States	ST410	B1/H24	aph(6)-Id								sul2	tet(B)					fimH24	IncFIA-like, IncFIB(AP001918)-like, IncFII(pCoo)-like
		SRR4262794	Blood	1985		United States	ST410	B1/H24	aph(3')-Ia,aph(6)-Id			blaTEM-1B						tet(B)					fimH24	IncFIB(AP001918)-like, IncFIC(FII)-like, IncFII(pHN7A8)-like
		SRR7211943	Fecal swab	2015		United Kingdom	ST410	B3/H24Rx				blaOXA-1					sul1,sul2			S80I	S458A	S83L, D87N	fimH24	IncI1-I(Alpha)
		SRR7211944	Fecal swab	2015		United Kingdom	ST410	B3/H24Rx				blaTEM-35, blaOXA-1					sul1			S80I	S458A	S83L, D87N	fimH24	IncI1-I(Alpha)
		ERR2060120	Faeces			Vietnam	ST410	B3/H24Rx	aac(3)-IIa,aph(3')-Ia,aph(6)-Id	blaCTX-M-55		blaTEM-1B					sul2		dfrA14	S80I	S458A	S83L, D87N	fimH24	IncFIB(AP001918)-like, IncFIC(FII)-like, p0111-like
		ERR2060058	Faeces			Vietnam	ST410	B3/H24Rx	aph(3')-Ia, aph(6)-Id,aac(3)-Iia	blaCTX-M-55		blaTEM-1B					sul2		dfrA14	S80I	S458A	S83L, D87N	fimH24	IncFIB(AP001918)like, IncFIC(FII)-like
		ERR1619455				Netherlands	ST410	Sister clade of B4/H24RxC	aadA2	blaCTX-M-15				mph(A)			sul1	tet(A)	dfrA12	S80I	S458A	S83L, D87N	fimH24	IncFIB(AP001918)-like, IncFII(pCoo)-like
		ERR1617809				Netherlands	ST410	B3/H24Rx	aac(6')-Ib-cr,aadA1,aadA5	blaCTX-M-15		blaSCO-1,blaTEM-1B,blaOXA-1		mph(A)		aac(6')-Ib-cr	sul1,sul2		dfrA17,dfrA1	S80I	S458A	S83L, D87N	fimH24	IncC, IncFIA-like, IncFIB(AP001918)-like, IncY-like
		ERR1619159				Netherlands	ST410	B3/H24Rx	aac(6')-Ib-cr,aac(3)-Iia	blaCTX-M-15		blaOXA-1	blaCMY-42	mph(A)		aac(6')-Ib-cr		tet(A)		S80I	S458A	S83L, D87N	fimH24	Col(BS512), IncFIA-like, IncFIB(AP001918)-like, IncI(Gamma), IncY-like
		ERR1618387				Netherlands	ST410	B3/H24Rx	aac(6')-Ib-cr	blaCTX-M-15		blaOXA-1				aac(6')-Ib-cr	sul2	tet(B),tet(A)		S80I	S458A	S83L, D87N	fimH24	Col(MG828)-like, IncFIA-like, IncI1-I(Alpha)-like
		ERR1619351				Netherlands	ST410	Sister clade of B4/H24RxC	aph(6)-Id	blaCTX-M-15							sul2	tet(A)		S80I	S458A	S83L, D87N	fimH24	IncFIB(AP001918)-like, IncFII(pCoo)-like, p0111-like
		ERR1619365				Netherlands	ST410	Sister clade of B4/H24RxC	aac(6')-Ib-cr,aadA5	blaCTX-M-15		blaOXA-1		mph(A)		aac(6')-Ib-cr	sul1	tet(B)	dfrA17	S80I	S458A	S83L, D87N	fimH24	IncB/O/K/Z-like, IncFIA-like, IncFIB(AP001918)-like
		SRR1180726	Aspirate, biliary drain	2013		United States	ST410	B3/H24Rx	aac(6')-Ib-cr	blaCTX-M-15		blaOXA-1				aac(6')-Ib-cr		tet(A)		S80I	S458A	S83L, D87N	fimH24	ColpVC-like, IncFIA-like, IncFIB(AP001918)-like, IncFII-like, IncX4
		SRR7026304		2014		China	ST410	B4/H24RxC	aadA5,aac(6')-Ib-cr	blaCTX-M-15	blaOXA-181	blaOXA-1,blaTEM-1B	blaCMY-2			qnrS1,aac(6')-Ib-cr	sul1	tet(B)	dfrA17	S80I	S458A	S83L, D87N	fimH24	Col(BS512), ColKP3, IncFIA-like, IncFIB(AP001918)-like, IncFII(pAMA1167-NDM-5), IncFII(pRSB107), IncX3
		SRR6474925				China	ST410	B4/H24RxC	aadA5,aac(6')-Ib-cr,aph(6)-Id,aph(3'')-Ib	blaCTX-M-15	blaOXA-181	blaOXA-1,blaTEM-1B	blaCMY-2	mph(A)		qnrS1,aac(6')-Ib-cr	sul1,sul2	tet(B)	dfrA17	S80I	S458A	S83L, D87N	fimH24	Col(BS512), ColKP3, IncFIA-like, IncFIB(AP001918)-like, IncFII(pAMA1167-NDM-5), IncFII(pRSB107), IncQ1, IncX3
		SRR7716572	Sputum	2018		China	ST410	B4/H24RxC	aac(6')-Ib-cr,aadA5,aadA2		blaNDM-5	blaOXA-1,blaTEM-1B	blaCMY-2			aac(6')-Ib-cr	sul1	tet(B)	dfrA12,dfrA17	S80I	S458A	S83L, D87N	fimH24	Col(BS512), IncFIA-like, IncFIB(AP001918)-like, IncFII(pAMA1167-NDM-5), IncFII(pRSB107)
		SRR6380485	Animal-swine-market swine	2017		United States	ST410	B3/H24Rx	aadA2,aph(6)-Id,aph(3'')-Ib								sul1,sul2	tet(A)		S80I	S458A	S83L, D87N	fimH24	IncC, IncFIB(AP001918)-like, IncFIC(FII)-like
		SRR5470036	Chicken house 1 Back	2015		United States	ST410	A/H53	aac(3)-IV,aph(4)-Ia,aph(6)-Id														fimH53	IncFIA, IncFIB(AP001918)-like, IncFII-like, IncFII(29), IncHI2, IncHI2A-like
		ERR2019228	Caecal sample	2015		Romania	ST410	B3/H24Rx	aph(6)-Id,aac(6')-Ib-cr,aph(3'')-Ib,aadA5	blaCTX-M-15		blaOXA-1,blaTEM-1B		mph(A)		aac(6')-Ib-cr	sul1,sul2	tet(B)	dfrA17	S80I	S458A	S83L, D87N	fimH24	IncFIA-like, IncFIB(AP001918)-like, IncFII(pAMA1167-NDM-5), IncQ1, IncX1-like
		ERR2019135		2015		Czech Republic	ST410	Sister clade of B4/H24RxC	aadA2	blaCTX-M-15				mph(A)			sul1	tet(A)	dfrA12	S80I	S458A	S83L, D87N	fimH24	IncFIB(AP001918)-like, IncFII(pCoo)-like
		ERR2019177	Meat	2015		Hungary	ST410	Sister clade of B4/H24RxC	aadA2	blaCTX-M-15				mph(A)			sul1	tet(A)	dfrA12	S80I	S458A	S83L, D87N	fimH24	IncFIB(AP001918)-like, IncFII(pCoo)-like
		ERR2019250	Caecal sample	2015		Spain	ST410	B3/H24Rx	aadA1,ant(2'')-Ia,aac(6')-Ib-cr	blaCTX-M-15		blaOXA-1				aac(6')-Ib-cr	sul1,sul2	tet(A)	dfrA36	S80I	S458A	S83L, D87N	fimH24	IncFIA-like, IncFIB(AP001918)-like
		ERR2224001		2014		Poland	ST410	B3/H24Rx	aadA1,aph(6)-Id,aph(3'')-Ib								sul2,sul1	tet(A)		S80I	S458A	S83L,D87N	fimH24	Col8282, IncFIB(AP001918)-like, IncFII-like, IncN, IncQ1, IncX4
		ERR1218603	Pus			Thailand	ST410	B3/H24Rx	aph(6)-Id	blaCTX-M-55		blaTEM-1B				qnrS1	sul2	tet(A)	dfrA14	S80I	S458A	S83L, D87N	fimH24	IncFIB(AP001918)-like, IncFIC(FII)-like, IncX1-like, p0111-like
		ERR1218604	Pus			Thailand	ST410	B3/H24Rx	aac(3)-IIa	blaCTX-M-55				mph(A)						S80I	S458A	S83L, D87N	fimH24	IncFIB(AP001918)-like, IncFIC(FII)-like
		ERR1218610	Pus			Thailand	ST410	B3/H24Rx	aac(3)-IIa	blaCTX-M-55				mph(A)						S80I	S458A	S83L, D87N	fimH24	IncFIB(AP001918)-like, IncFIC(FII)-like
		ERR1218627	Urine			Thailand	ST410	B4/H24RxC	aac(6')-Ib-cr	blaCTX-M-15		blaOXA-1, blaTEM-1B	blaCMY-2			aac(6')-Ib-cr		tet(B)		S80I	S458A	S83L, D87N	fimH24	Col(BS512), IncFIA-like, IncFIB(AP001918)-like, IncFII(pAMA1167-NDM-5), IncFII(pRSB107), IncY-like
		ERR1218630	Pus			Thailand	ST410	B3/H24Rx	aac(6')-Ib-cr	blaCTX-M-15		blaOXA-1				aac(6')-Ib-cr, qnrS1		tet(A)		S80I	S458A	S83L, D87N	fimH24	IncFIA-like, IncFIB(AP001918)-like, IncFII-like, IncFII, IncI1-I(Alpha), IncY-like
		ERR1218707	Urine			Thailand	ST410	B3/H24Rx	aadA1,aadA2	blaCTX-M-55							sul3		dfrA12	S80I	S458A	S83L, D87N	fimH24	IncR, IncX1-like
		ERR1218718	Canal			Thailand	ST410	B3/H24Rx	aph(3'')-Ib,aac(6')-Ib-cr,aph(6)-Id,aadA5	blaCTX-M-15		blaOXA-1		mph(A)		aac(6')-Ib-cr	sul1		dfrA17	S80I	S458A	S83L, D87N	fimH24	IncFIB(AP001918)-like, IncFII-like, IncQ1, IncY-like
		ERR1374952					ST410	B4/H24RxC	aac(6')-Ib-cr,aadA5,aph(3'')-Ib,aph(6)-Id		blaOXA-181	blaOXA-1, blaTEM-1B	blaCMY-2	mph(A)		qnrS1,aac(6')-Ib-cr	sul1,sul2	tet(B)	dfrA17	S80I	S458A	S83L, D87N	fimH24	Col(BS512), Col156-like, ColKP3, IncFIA-like, IncFIB(AP001918)-like, IncFII(29)-like, IncFII(pAMA1167-NDM-5),IncFII(pRSB107),IncQ1,IncX3
		ERR1197950	Sock swabs, fattener	2011		Germany	ST410	Sister clade of B4/H24RxC		blaCTX-M-15								tet(A)		S80I	S458A	S83L, D87N	fimH24	IncFIB(AP001918)-like, IncFII(pCoo)-like
		ERR2116736				Germany	ST410	Sister clade of B4/H24RxC	aadA2,aph(6)-Id	blaCTX-M-15		blaTEM-1B		mph(A)			sul1,sul2	tet(A)	dfrA12				fimH24	IncFIB(AP001918)-like, IncFII(pCoo)-like
		SRR1178257	Packaged whole turkey	2013		United States	ST410	A/H53	aph(6)-Id,aph(3'')-Ib								sul1	tet(B)					fimH53	IncFIB(AP001918)-like, IncFIB(H89-PhagePlasmid)-like, IncFII(pHN7A8)-like, IncFII(pRSB107)-like
		ERR1197957	Dust sample, fed cattle farm	2011		Germany	ST410	B3/H24Rx	aadA1,aac(3)-IIa,aadA5,ant(2'')-Ia	blaCTX-M-15				mph(A)			sul1	tet(A)	dfrA17	S80I	S458A	S83L, D87N	fimH24	IncFIA-like, IncFIB(AP001918)-like
		ERR1197962	Stool sample	2011		Germany	ST410	B3/H24Rx	aadA5,ant(2'')-Ia,aadA1	blaCTX-M-15				mph(A)			sul1,sul2	tet(A)	dfrA17,dfrA36	S80I	S458A	S83L, D87N	fimH24	IncFIA-like, IncFIB(AP001918)-like
		ERR2019109	Meat	2015		Belgium	ST410	B3/H24Rx	aac(6')-Ib-cr,aadA5	blaCTX-M-15		blaOXA-1		mph(A)		aac(6')-Ib-cr	sul1	tet(A)	dfrA17	S80I	S458A	S83L, D87N	fimH24	Col156-like, IncFIA-like, IncFIB(AP001918)-like
		ERR1197964	Wound swab	2012		Germany	ST410	B3/H24Rx	aac(6')-Ib-cr,aac(3)-IIa,aadA5	blaCTX-M-15		blaOXA-1		mph(A)		aac(6')-Ib-cr	sul1	tet(B)	dfrA17	S80I	S458A	S83L, D87N	fimH24	IncFIA-like, IncFIB(AP001918)-like
		ERR1619018				Netherlands	ST410	B3/H24Rx	aac(6')-Ib-cr,aadA5	blaCTX-M-15		blaOXA-1		mph(A)		aac(6')-Ib-cr	sul1	tet(A)	dfrA17	S80I	S458A	S83L, D87N	fimH24	Col156-like, IncFIA-like, IncFIB(AP001918)-like, IncFII-like
		ERR1618151				Netherlands	ST410	B3/H24Rx	aac(6')-Ib-cr	blaCTX-M-14,blaCTX-M-15		blaOXA-1		mph(A)		aac(6')-Ib-cr	sul1,sul2		dfrA36	S80I	S458A	S83L, D87N	fimH24	IncFIA-like, IncFIB(AP001918)-like, IncFII-like, IncI1-I(Alpha)
		ERR1197961	Urine	2012		Germany	ST410	B3/H24Rx	aph(6)-Id,ant(2'')-Ia,aph(3'')-Ib,aadA5,aac(6')-Ib-cr	blaCTX-M-15		blaOXA-1		mph(A)		aac(6')-Ib-cr	sul1,sul2	tet(A),tet(B)	dfrA17,dfrA36	S80I	S458A	S83L, D87N	fimH24	IncFIA-like, IncFIB(AP001918)-like
		ERR1946780	Homo sapiens			Philippines	ST410	B2/H24R		blaCTX-M-123				mph(A)		qnrS1		tet(B)	dfrA17	S80I	S458A	S83L, D87N	fimH24	IncFIC(FII)-like, IncI1-I(Alpha)-like, IncN, IncX1-like
		ERR1514868				Belgium	ST410	B2/H24R	aadA1		blaOXA-48							tet(A)	dfrA15	S80I	S458A	S83L,D87N	fimH24	IncFIB(AP001918)-like, IncFII(pCoo)-like, IncL, IncX4
		SRR3999080		2013		United States	ST410	B2/H24R			blaKPC-3						sul1	tet(A)	dfrA15,dfrA1	S80I	S458A	S83L, D87N	fimH24	Col156-like, IncFIB(pQil), IncFII, IncFII(K)-like, IncFII(pCoo), IncI1-I(Alpha), IncN
		SRR3999074		2013		United States	ST410	B2/H24R			blaKPC-3						sul1	tet(A)	dfrA15, dfrA1	S80I	S458A	S83L, D87N	fimH24	Col156-like, IncFIB(pQil), IncFII, IncFII(K)-like, IncFII(pCoo)-like, IncI1-I(Alpha), IncN
	Reference	CP034958				China	ST410	B4/H24RxC
