# Supplementary material for: Possible Dissemination of Escherichia coli Sequence Type 410 Closely Related to B4/H24RxC in Ghana
Source: Front Microbiol. 2021 Dec 1;12:770130. doi: 10.3389/fmicb.2021.770130 (PMC8672054; doi:10.3389/fmicb.2021.770130)
Supplement: Supplementary file 4 [file Data_Sheet_2.xlsx]

## Sheet: Sheet1
Supplementary data 2. Virulence markers identified in E. coli ST410 isolates from Ghana
Isolate ID	Virulence genes in 21 ST410 isolates
	Yersinia siderophore receptor	Glutamate decarboxylase	Heat resistant agglutinin	Aerobactin synthetase, siderophore	Aerobactin siderophore receptor	Long polar fimbriae(adhesin)	P fimbrae (adhesin)	Iron transport protein	Tellurium ion resistant protein	Serum resistance transfer protein	P fimbrae usher (adhesin)	Enterotoxin	Cytotoxic necrotizing factor	Iron repressible protein(Yersiniabactin synthetase	Capsule biosynthesis protein
Ec265	fyuA		hra	iucC	iutA	lpfA	papA_F43	sitA	terC	traT	papC	senB
Ec1178	fyuA		hra	iucC	iutA	lpfA	papA_F43	sitA	terC	traT	papC	senB
Ec1509	fyuA		hra	iucC	iutA	lpfA			terC		papC		cnf1	irp2
Ec3178	fyuA		hra	iucC	iutA	lpfA	papA_F43	sitA	terC	traT	papC	senB
Ec52	fyuA		hra	iucC	iutA	lpfA	papA_F43	sitA	terC		papC	senB
Ec54	fyuA		hra	iucC	iutA	lpfA	papA_F43	sitA	terC		papC	senB
Ec177	fyuA		hra	iucC	iutA	lpfA	papA_F43	sitA	terC	traT	papC	senB
Ec908	fyuA		hra	iucC	iutA	lpfA	papA_F43	sitA	terC		papC			irp2
Ec2245	fyuA		hra	iucC	iutA	lpfA	papA_F43		terC					irp2
Ec4684	fyuA		hra	iucC	iutA	lpfA	papA_F43		terC	traT	papC	senB
Ec2155	fyuA		hra	iucC	iutA	lpfA			terC		papC		cnf1	irp2
Ec2156	fyuA		hra	iucC	iutA	lpfA			terC		papC		cnf1	irp2
Ec56	fyuA		hra	iucC	iutA	lpfA	papA_F43	sitA	terC		papC	senB
Ec40	fyuA		hra	iucC	iutA	lpfA	papA_F43	sitA	terC		papC	senB
Ec117	fyuA		hra	iucC	iutA	lpfA	papA_F43	sitA	terC		papC	senB
Ec1079									terC
Ec3055									terC						neuC
Ec2189						lpfA			terC
Ec653									terC
Ec007	fyuA		hra	iucC	iutA	lpfA		sitA	terC					irp2
Ec45	fyuA	gad	hra	iucC	iutA	lpfA	papA_F43	sitA	terC	traT
