# Supplementary material for: Possible Dissemination of Escherichia coli Sequence Type 410 Closely Related to B4/H24RxC in Ghana
Source: Front Microbiol. 2021 Dec 1;12:770130. doi: 10.3389/fmicb.2021.770130 (PMC8672054; doi:10.3389/fmicb.2021.770130)
Supplement: Supplementary file 5 [file Data_Sheet_3.xlsx]

## Sheet: Raw Read＆Assembly statistics
Supplementary data 3. Raw reads statistics, quality filtered reads statistics, raw de novo assembly statistics, and error corrected assembly statistics.
(A) Raw reads statistics.
IDs	num_seqs	sum_len	min_len	avg_len	max_len
DNBSEQ_Ec265_Read1.fq.gz	2258106	338715900	150	150	150
DNBSEQ_Ec265_Read2.fq.gz	2258106	338715900	150	150	150
DNBSEQ_Ec1178_Read1.fq.gz	2062413	309361950	150	150	150
DNBSEQ_Ec1178_Read2.fq.gz	2062413	309361950	150	150	150
DNBSEQ_Ec1509_Read1.fq.gz	3356748	503512200	150	150	150
DNBSEQ_Ec1509_Read2.fq.gz	3356748	503512200	150	150	150
DNBSEQ_Ec3178_Read1.fq.gz	1855933	278389950	150	150	150
DNBSEQ_Ec3178_Read2.fq.gz	1855933	278389950	150	150	150
DNBSEQ_Ec52_Read1.fq.gz	5332402	799860300	150	150	150
DNBSEQ_Ec52_Read2.fq.gz	5332402	799860300	150	150	150
DNBSEQ_Ec54_Read1.fq.gz	3232497	484874550	150	150	150
DNBSEQ_Ec54_Read2.fq.gz	3232497	484874550	150	150	150
DNBSEQ_Ec177_Read1.fq.gz	2784296	417644400	150	150	150
DNBSEQ_Ec177_Read2.fq.gz	2784296	417644400	150	150	150
DNBSEQ_Ec908_Read1.fq.gz	3461615	519242250	150	150	150
DNBSEQ_Ec908_Read2.fq.gz	3461615	519242250	150	150	150
DNBSEQ_Ec2245_Read1.fq.gz	3560314	534047100	150	150	150
DNBSEQ_Ec2245_Read2.fq.gz	3560314	534047100	150	150	150
DNBSEQ_Ec4684_Read1.fq.gz	5207363	781104450	150	150	150
DNBSEQ_Ec4684_Read2.fq.gz	5207363	781104450	150	150	150
DNBSEQ_Ec2155_Read1.fq.gz	3664018	549602700	150	150	150
DNBSEQ_Ec2155_Read2.fq.gz	3664018	549602700	150	150	150
DNBSEQ_Ec2156_Read1.fq.gz	2675456	401318400	150	150	150
DNBSEQ_Ec2156_Read2.fq.gz	2675456	401318400	150	150	150
DNBSEQ_Ec56_Read1.fq.gz	4264982	639747300	150	150	150
DNBSEQ_Ec56_Read2.fq.gz	4264982	639747300	150	150	150
DNBSEQ_Ec40_Read1.fq.gz	4917934	737690100	150	150	150
DNBSEQ_Ec40_Read2.fq.gz	4917934	737690100	150	150	150
DNBSEQ_Ec117_Read1.fq.gz	4556080	683412000	150	150	150
DNBSEQ_Ec117_Read2.fq.gz	4556080	683412000	150	150	150
DNBSEQ_Ec1079_Read1.fq.gz	3651472	547720800	150	150	150
DNBSEQ_Ec1079_Read2.fq.gz	3651472	547720800	150	150	150
DNBSEQ_Ec3055_Read1.fq.gz	4580426	687063900	150	150	150
DNBSEQ_Ec3055_Read2.fq.gz	4580426	687063900	150	150	150
DNBSEQ_Ec2189_Read1.fq.gz	5777008	866551200	150	150	150
DNBSEQ_Ec2189_Read2.fq.gz	5777008	866551200	150	150	150
DNBSEQ_Ec653_Read1.fq.gz	5919433	887914950	150	150	150
DNBSEQ_Ec653_Read2.fq.gz	5919433	887914950	150	150	150
DNBSEQ_Ec007_Read1.fq.gz	4352983	652947450	150	150	150
DNBSEQ_Ec007_Read2.fq.gz	4352983	652947450	150	150	150
(B) Quality filtered reads statistics.
file	num_seqs	sum_len	min_len	avg_len	max_len
DNBSEQ_Ec265_QT1.fq.gz	2234286	325986835	31	145.9	146
DNBSEQ_Ec265_QT2.fq.gz	2234286	325935048	15	145.9	146
DNBSEQ_Ec1178_QT1.fq.gz	2023142	295235219	31	145.9	146
DNBSEQ_Ec1178_QT2.fq.gz	2023142	295149630	15	145.9	146
DNBSEQ_Ec1509_QT1.fq.gz	3320718	484534382	31	145.9	146
DNBSEQ_Ec1509_QT2.fq.gz	3320718	484445938	15	145.9	146
DNBSEQ_Ec3178_QT1.fq.gz	1835655	267862697	21	145.9	146
DNBSEQ_Ec3178_QT2.fq.gz	1835655	267816611	15	145.9	146
DNBSEQ_Ec52_QT1.fq.gz	5263995	768260903	29	145.9	146
DNBSEQ_Ec52_QT2.fq.gz	5263995	768119045	15	145.9	146
DNBSEQ_Ec54_QT1.fq.gz	3190476	465631427	15	145.9	146
DNBSEQ_Ec54_QT2.fq.gz	3190476	465539474	15	145.9	146
DNBSEQ_Ec177_QT1.fq.gz	2754768	402012885	29	145.9	146
DNBSEQ_Ec177_QT2.fq.gz	2754768	401943632	15	145.9	146
DNBSEQ_Ec908_QT1.fq.gz	3415721	498421777	29	145.9	146
DNBSEQ_Ec908_QT2.fq.gz	3415721	498312306	15	145.9	146
DNBSEQ_Ec2245_QT1.fq.gz	3514060	512935351	31	146	146
DNBSEQ_Ec2245_QT2.fq.gz	3514060	512803231	15	145.9	146
DNBSEQ_Ec4684_QT1.fq.gz	5153933	752278321	19	146	146
DNBSEQ_Ec4684_QT2.fq.gz	5153933	752150664	15	145.9	146
DNBSEQ_Ec2155_QT1.fq.gz	3610690	527043114	31	146	146
DNBSEQ_Ec2155_QT2.fq.gz	3610690	526915647	16	145.9	146
DNBSEQ_Ec2156_QT1.fq.gz	2616798	381963631	23	146	146
DNBSEQ_Ec2156_QT2.fq.gz	2616798	381836592	15	145.9	146
DNBSEQ_Ec56_QT1.fq.gz	4213471	615013521	15	146	146
DNBSEQ_Ec56_QT2.fq.gz	4213471	614906811	15	145.9	146
DNBSEQ_Ec40_QT1.fq.gz	4856408	708865146	31	146	146
DNBSEQ_Ec40_QT2.fq.gz	4856408	708727101	15	145.9	146
DNBSEQ_Ec117_QT1.fq.gz	4480045	653918714	31	146	146
DNBSEQ_Ec117_QT2.fq.gz	4480045	653743557	15	145.9	146
DNBSEQ_Ec1079_QT1.fq.gz	3609450	526859809	31	146	146
DNBSEQ_Ec1079_QT2.fq.gz	3609450	526760973	15	145.9	146
DNBSEQ_Ec3055_QT1.fq.gz	4516230	659230001	29	146	146
DNBSEQ_Ec3055_QT2.fq.gz	4516230	659064768	15	145.9	146
DNBSEQ_Ec2189_QT1.fq.gz	5701421	832215318	28	146	146
DNBSEQ_Ec2189_QT2.fq.gz	5701421	832031310	15	145.9	146
DNBSEQ_Ec653_QT1.fq.gz	5844999	853115302	15	146	146
DNBSEQ_Ec653_QT2.fq.gz	5844999	852946543	15	145.9	146
DNBSEQ_Ec007_QT1.fq.gz	4292961	626634482	31	146	146
DNBSEQ_Ec007_QT2.fq.gz	4292961	626476173	15	145.9	146
(C) Raw de novo assembly statistics.
file	num_seqs	sum_len	min_len	avg_len	max_len	sum_gap	N50
Ec265.fasta	140	5097483	101	36410.6	437591	0	205823
Ec1178.fasta	131	5058629	102	38615.5	437591	0	190998
Ec1509.fasta	143	4987168	102	34875.3	377514	0	213058
Ec3178.fasta	132	5088565	102	38549.7	437817	0	205823
Ec52.fasta	131	5123765	102	39112.7	437591	0	173559
Ec54.fasta	131	5123716	102	39112.3	437591	0	173559
Ec177.fasta	138	5006105	101	36276.1	437817	0	205824
Ec908.fasta	152	4956210	102	32606.6	453074	0	162591
Ec2245.fasta	172	4910870	102	28551.6	255520	0	107004
Ec4684.fasta	132	5057737	102	38316.2	437591	0	164170
Ec2155.fasta	154	4993189	101	32423.3	377595	0	221001
Ec2156.fasta	155	4991746	101	32204.8	377595	0	221001
Ec56.fasta	126	5017374	102	39820.4	437591	0	190998
Ec40.fasta	126	5017421	102	39820.8	437591	0	190998
Ec117.fasta	125	5018053	102	40144.4	437591	0	190998
Ec1079.fasta	135	4967961	101	36799.7	348159	0	205813
Ec3055.fasta	128	4936107	101	38563.3	348160	0	191011
Ec2189.fasta	159	5250168	102	33019.9	420209	0	205823
Ec653.fasta	137	4817682	102	35165.6	369243	0	191011
Ec007.fasta	129	4923995	102	38170.5	432706	0	162416
(D) Error corrected assembly statistics.
file	num_seqs	sum_len	min_len	avg_len	max_len	sum_gap	N50
Ec265.fasta	2	5111283	238435	2.55564e+06	4872848	0	4872848
Ec1178.fasta	2	5071529	195856	2.53576e+06	4875673	0	4875673
Ec1509.fasta	2	5001268	188974	2500634	4812294	0	4812294
Ec3178.fasta	2	5101565	225622	2.55078e+06	4875943	0	4875943
Ec52.fasta	2	5136665	171399	2.56833e+06	4965266	0	4965266
Ec54.fasta	2	5136616	171343	2568308	4965273	0	4965273
Ec177.fasta	2	5019705	197542	2.50985e+06	4822163	0	4822163
Ec908.fasta	2	4971210	204268	2485605	4766942	0	4766942
Ec2245.fasta	2	4927870	180363	2463935	4747507	0	4747507
Ec4684.fasta	2	5070737	195234	2.53537e+06	4875503	0	4875503
Ec2155.fasta	2	5008389	202738	2.50419e+06	4805651	0	4805651
Ec2156.fasta	2	5007046	217771	2503523	4789275	0	4789275
Ec56.fasta	2	5029774	173776	2514887	4855998	0	4855998
Ec40.fasta	2	5029821	173850	2.51491e+06	4855971	0	4855971
Ec117.fasta	2	5030353	174564	2.51518e+06	4855789	0	4855789
Ec1079.fasta	2	4981261	191254	2.49063e+06	4790007	0	4790007
Ec3055.fasta	2	4948707	240110	2.47435e+06	4708597	0	4708597
Ec2189.fasta	2	5265868	649932	2632934	4615936	0	4615936
Ec653.fasta	2	4831182	146052	2415591	4685130	0	4685130
Ec007.fasta	2	4936695	142945	2.46835e+06	4793750	0	4793750
Raw reads statistics for Ec45
File	format	type	num_seqs	sum_len	min_len	avg_len	max_len
illumina_read1.fz	FASTQ	DNA	25062615	3759392250	150	150	150
illumina_read2.fq	FASTQ	DNA	25062615	3759392250	150	150	150
nanopore_long_reads.fq.gz	FASTQ	DNA	235643	1371523766	94	5820.3	96878
Quality filtered reads statistics for Ec45
File	format	type	num_seqs	sum_len	min_len	avg_len	max_len
quality_trimmed_1.fq.gz	FASTQ	DNA	23264424	3396079810	23	146	146
quality_trimmed_2.fq.gz	FASTQ	DNA	23264424	3396051947	15	146	146
nanopore_trimmed.fq.gz	FASTQ	DNA	168113	1129400288	1000	6718.1	83214
